# Supplementary material for: Evolutionary history of burrowing asps (Lamprophiidae: Atractaspidinae) with emphasis on fang evolution and prey selection
Source: PLoS One. 2019 Apr 17;14(4):e0214889. doi: 10.1371/journal.pone.0214889 (PMC6469773; doi:10.1371/journal.pone.0214889)
Supplement: S1 File — (XLSX) [file pone.0214889.s001.xlsx]

## Sheet: Atractaspines
Species	Specimen	X resolution	Y resolution	Z resolution	voltage (kV)	amperage (µA)	watts	exposure time (Seconds)	filter	projections	frame_averaging	Morphosource DOI
Amblyodipsas polylepis hildenbrantii	CAS-H-173555	0.0420203	0.0420203	0.0420203	90	200	18	0.332453	none	1000	3	doi:10.17602/M2/M25806
Aparallactus capensis capensis	CAS-H-11683	0.0100828	0.0100828	0.0100828	100	200	20	0.333096	none	2200	3	doi:10.17602/M2/M25787
Aparallactus lineatus	MCZ-H-R52219	0.0120422	0.0120422	0.0120422	80	150	12	0.200098	none	2200	5	doi:10.17602/M2/M31203
Aparallactus lineatus	MCZ-H-R52220	0.018324	0.018324	0.018324	80	150	12	0.200098	none	2200	3	doi:10.17602/M2/M36702
Aparallactus modestus	CAS-111865	0.0241961	0.0241961	0.0241961	90	200	18	0.332453	none	1000	3	doi:10.17602/M2/M37554
Aparallactus niger	AMNH-R-142406	0.0264612	0.0264612	0.0264612	100	250	25	0.333137	none	1800	3	doi:10.17602/M2/M25784
Aparallactus niger	MCZ-H-R46985	0.0126271	0.0126271	0.0126271	80	150	12	0.200098	none	2200	3	doi:10.17602/M2/M31175
Atractaspis aterrima	AMNH-R-12352	0.0491307	0.0491307	0.0491307	130	200	26	0.333	none	1000	6	doi:10.17602/M2/M25809
Atractaspis bibroni	CAS-H-111668	0.0269137	0.0269137	0.0269137	100	150	15	0.332453	none	1000	3	doi:10.17602/M2/M25790
Chilorhinophis geradi	CAS-H-159106	0.0153704	0.0153704	0.0153704	110	200	22	0.332453	none	1000	3	doi:10.17602/M2/M25793
Homoloselaps lacteus	CAS-H-173258	0.0159481	0.0159481	0.0159481	90	200	18	0.332453	none	1000	3	doi:10.17602/M2/M25796
Lamprophis fuliginosus	CAS-H-85747	0.0162262	0.0162262	0.0162262	100	200	20	0.333096	none	1400	3	doi:10.17602/M2/M37559
Macrelaps microlepidotus	MCZ-H-R42648	0.0295216	0.0295216	0.0295216	80	150	12	0.200098	none	2200	5	doi:10.17602/M2/M31126
Macrelaps microlepidotus	MCZ-H-R42649	0.0342657	0.0342657	0.0342657	80	150	12	0.200098	none	2200	5	doi:10.17602/M2/M31153
Polemon christyi	CAS-H-147905	0.0429168	0.0429168	0.0429168	90	200	18	0.332453	none	1000	3	doi:10.17602/M2/M25802
Xenocalamus bicolor	CAS-H-248601	0.0243418	0.0243418	0.0243418	110	200	22	0.332453	none	1000	3	doi:10.17602/M2/M37548
